# Supplementary material for: In Situ Observation of the Structure of Crystallizing Magnesium Sulfate Heptahydrate Solutions with Terahertz Transmission Spectroscopy
Source: Cryst Growth Des. 2022 May 20;22(6):3961–72. doi: 10.1021/acs.cgd.2c00352 (PMC9165030; doi:10.1021/acs.cgd.2c00352)
Supplement: Supplementary file 2 — cg2c00352_si_002.zip [file cg2c00352_si_002.zip]

Archive with 14 entries (13 files):
- SI modes avi/
- __MACOSX/._SI modes avi
- SI modes avi/d_Magnesium_Sulfate_Heptahydrate_2_40_THz.avi
- __MACOSX/SI modes avi/._d_Magnesium_Sulfate_Heptahydrate_2_40_THz.avi
- SI modes avi/e_Magnesium_Sulfate_Heptahydrate_2_78_THz.avi
- __MACOSX/SI modes avi/._e_Magnesium_Sulfate_Heptahydrate_2_78_THz.avi
- SI modes avi/a_Magnesium_Sulfate_Heptahydrate_1_74_THz.avi
- __MACOSX/SI modes avi/._a_Magnesium_Sulfate_Heptahydrate_1_74_THz.avi
- SI modes avi/b_Magnesium_Sulfate_Heptahydrate_1_93_THz.avi
- __MACOSX/SI modes avi/._b_Magnesium_Sulfate_Heptahydrate_1_93_THz.avi
- SI modes avi/f_Magnesium_Sulfate_Heptahydrate_2_83_THz.avi
- __MACOSX/SI modes avi/._f_Magnesium_Sulfate_Heptahydrate_2_83_THz.avi
- SI modes avi/c_Magnesium_Sulfate_Heptahydrate_1_96_THz.avi
- __MACOSX/SI modes avi/._c_Magnesium_Sulfate_Heptahydrate_1_96_THz.avi
