# Supplementary material for: In Situ Observation of the Structure of Crystallizing Magnesium Sulfate Heptahydrate Solutions with Terahertz Transmission Spectroscopy
Source: Cryst Growth Des. 2022 May 20;22(6):3961–72. doi: 10.1021/acs.cgd.2c00352 (PMC9165030; doi:10.1021/acs.cgd.2c00352)
Supplement: Supplementary file 3 — cg2c00352_si_003.cif [file cg2c00352_si_003.cif]

data_magnesium_sulfate_heptahydrate_ssDFT_PBE_POBrev2_geometry_optimized
_symmetry_cell_setting           orthorhombic
_symmetry_space_group_name_H-M   'P 21 21 21'
_symmetry_Int_Tables_number      19
_space_group_name_Hall           'P 2ac 2ab'
loop_
_symmetry_equiv_pos_site_id
_symmetry_equiv_pos_as_xyz
1 x,y,z
2 -x,1/2+y,1/2-z
3 1/2+x,1/2-y,-z
4 1/2-x,-y,1/2+z
_cell_length_a                   11.9503 
_cell_length_b                   11.7913 
_cell_length_c                   6.6789 
_cell_angle_alpha                90
_cell_angle_beta                 90
_cell_angle_gamma                90
_cell_volume                     941.1237
loop_
_atom_site_label
_atom_site_type_symbol
_atom_site_fract_x
_atom_site_fract_y
_atom_site_fract_z
Mg Mg	4.14869E-01	1.04554E-01	3.79462E-02
S S	-2.79618E-01	1.72530E-01	4.99110E-01
O1 O	-3.23214E-01	5.71696E-02	4.25480E-01
O2 O	-1.49699E-01	1.76100E-01	4.84627E-01
O3 O	-3.17371E-01	1.92850E-01	-2.83242E-01
O4 O	-3.28556E-01	2.70179E-01	3.65637E-01
O5 O	2.59751E-01	1.74195E-01	-4.11522E-03
O6 O	4.69374E-01	2.52213E-01	1.94024E-01
O7 O	4.61883E-01	1.70888E-01	-2.34092E-01
O8 O	-4.26816E-01	4.20697E-02	7.43259E-02
O9 O	3.69239E-01	-4.51565E-02	-1.11311E-01
O10 O	3.55893E-01	3.98353E-02	3.01333E-01
O11 O	-4.96859E-01	4.32095E-01	-6.17005E-02
H1 H	2.31020E-01	2.26061E-01	9.93225E-02
H2 H	2.31941E-01	1.98406E-01	-1.35500E-01
H3 H	4.18230E-01	2.76919E-01	3.01968E-01
H4 H	-4.55480E-01	2.51110E-01	2.56265E-01
H5 H	4.20454E-01	2.25309E-01	-3.15915E-01
H6 H	-4.57130E-01	1.80605E-01	-2.56082E-01
H7 H	-3.83393E-01	5.12019E-02	1.98792E-01
H8 H	-4.00576E-01	-2.81914E-02	1.28248E-02
H9 H	3.62300E-01	-1.13260E-01	-2.72502E-02
H10 H	4.15624E-01	-6.19240E-02	-2.31127E-01
H11 H	2.76061E-01	3.27032E-02	3.32270E-01
H12 H	4.00486E-01	1.30305E-04	4.03426E-01
H13 H	4.36772E-01	4.80464E-01	-4.74693E-02
H14 H	4.86532E-01	3.62055E-01	1.27172E-02

#END
